# Supplementary material for: Fate of Sulfonamides and Tetracyclines in Meat during Pan Cooking: Focus on the Thermodegradation of Sulfamethoxazole
Source: Molecules. 2022 Sep 22;27(19):6233. doi: 10.3390/molecules27196233 (PMC9571958; doi:10.3390/molecules27196233)
Supplement: Supplementary file 1 [file molecules-27-06233-s001.zip]

Archive with 1 entries (1 files):
- molecules-1880303-supplementary.pdf
